# Supplementary material for: Injury Characteristics and Physical Therapy Management Strategies for Circus Artists: A Scoping Review
Source: J Clin Med. 2025 Aug 22;14(17):5948. doi: 10.3390/jcm14175948 (PMC12429121; doi:10.3390/jcm14175948)
Supplement: Supplementary file 1 [file jcm-14-05948-s001.zip]

Archive with 1 entries (1 files):
- jcm-3788158-supplementary.pdf
